# Supplementary material for: Cryptosporidial Infection Suppresses Intestinal Epithelial Cell MAPK Signaling Impairing Host Anti-Parasitic Defense
Source: Microorganisms. 2021 Jan 12;9(1):151. doi: 10.3390/microorganisms9010151 (PMC7826584; doi:10.3390/microorganisms9010151)
Supplement: Supplementary file 1 [file microorganisms-09-00151-s001.xlsx]

## Sheet: Sheet1
Supplementary Table 1. List of primers used for RT-PCR
Primers for RT-PCR
	Sense primer (5’-3’)	Antisense primer (5’-3’)
Mouse
Gapdh	AACAGGGTGGTGGACCTCAT	AGTTGGGATAGGGCCTCTCTT
IL6	CTCTGGGAAATCGTGGAAAT	CCAGTTTGGTAGCATCCATC
TNFα	TGCCTATGTCTCAGCCTCTTC	GAGGCCATTTGGGAACTTCT
Mip2	CACTCTCAAGGGCGGTCAAA	AGGCACATCAGGTACGATCCA
Ifi44	CGATGTGAAGAATTGTTGGATG	TTTGCTGAACCAGGTCTCC
Mx2	CATTAGCCTGGATGTCAG	TGGCGTCCTATATCTG
Oas2	TTCTCAGACTGCTTCACCAC	CCTGGCACTGTTCATACCA
Ifnb1	CTGGGTGGAATGAGACTATTG	AGTGGTGAGCAGTTGAGGAC
Ccl20	TGGGTTTCACAAGACAGATG	CTTAGGCTGAGGAGGTTCAC
p38/Mapk	CCGTTTCAGTCCATCATTC	CACATCCAACAGACCAATCA
Mk2	GGATGTCAAGGAGGAGATGA	TGAGAAGCAGAGGGTTGGA
Mk3	GATTCCCACCCTTCTACTCC	GGCATCCTCAGAGACATCTAAC
C. parvum
C. parvum Hsp70	AACTTTAGCTCCAGTTGAGAAT	CATGGCTCTTTACCGTTAAAGAATTCC
C. parvum 18s	TAGAGATTGGAGGTTGTTCCT	CTCCACCAACTAAGAACGGCC
